# Supplementary material for: Prediction of a Large-Scale Database of Collision Cross-Section and Retention Time Using Machine Learning to Reduce False Positive Annotations in Untargeted Metabolomics
Source: Metabolites. 2023 Feb 15;13(2):282. doi: 10.3390/metabo13020282 (PMC9962007; doi:10.3390/metabo13020282)
Supplement: Supplementary file 1 [file metabolites-13-00282-s001.zip]

Archive with 1 entries (1 files):
- Supplementary material_V2.pdf
